# Supplementary material for: In Vivo Assessment of Healing Potential of Ointments Containing Bee Products, Vegetal Extracts, and Polymers on Skin Lesions
Source: Pharmaceuticals (Basel). 2025 Jan 9;18(1):65. doi: 10.3390/ph18010065 (PMC11768340; doi:10.3390/ph18010065)
Supplement: Supplementary file 1 [file pharmaceuticals-18-00065-s001.zip]

Archive with 1 entries (1 files):
- pharmaceuticals-3391963-supplementary.pdf
